# Supplementary material for: Molecular and biological analysis revealed genetic diversity and high virulence strain of Toxoplasma gondii in Japan
Source: PLoS One. 2020 Feb 3;15(2):e0227749. doi: 10.1371/journal.pone.0227749 (PMC6996823; doi:10.1371/journal.pone.0227749)
Supplement: S1 Table — (XLSX) [file pone.0227749.s001.xlsx]

## Sheet: S1 Table
Target sequence	Primer sequences for nested PCR (5'® 3')	Primer sequences for PCR (5'® 3')
UPRT intron 1	F : GACCTTTCCACAGGGCTTCTAAAAT	F : CCCGATATTCGACAAACGAC
	R : CTGTCTGTTCTACCCTGTCACCACT	R : GAGCCGTCTGCTTCATGAGC
UPRT intron 7	F : AGTAGCTTTCCATGTTTCTGCCTCT	F : TCTTGTTTGCTTTCCTCGGC
	R : CATGACTAACAACAGTCGTGACAGG	R : CGGTCAGCGGTCTGTCAAAA
HP intron 2	F : TGCATGTAAAGCAGAAGGAAAAATC	F : GACAGAAACACGCAGAGAAT
	R : TGCAGTTTCAATTCTCCTGAGAGAC	R : TAATCTTTGTTCCCATGCTT
GRA6	F : GGCAAACAAAACGAAGTGTCTACAG	F : ACAGCAGGAAAACAGCTTC
	R : AGATTCCTACGTTCTTCTCCACGTC	R : GCATCGACTACAAGACACAG
GRA7	F : CGGCAAAACATCTTGTGTAAAATTC	F : TCGAGTTTTGTTGATGATTG
	R : CATGAACAAATAAACACGAACACGA	R : TGCATACAACACAAGCTGTC
SAG1	F : TGTAGGAAGCTGTAGTCACTGCTGA	F : TCACATGTGTCATTGTCGT
	R : ACAGCGGAACAACTCAGTTTCTTTA	R : GTGTTTCCTTTGTCGATTTG
