# Supplementary material for: Molecular and biological analysis revealed genetic diversity and high virulence strain of Toxoplasma gondii in Japan
Source: PLoS One. 2020 Feb 3;15(2):e0227749. doi: 10.1371/journal.pone.0227749 (PMC6996823; doi:10.1371/journal.pone.0227749)
Supplement: S2 Table — (XLSX) [file pone.0227749.s002.xlsx]

## Sheet: S2 Table
Isolates	haplogroup	Isolated host	Isolated year	Isolated area	Reference
GT1	1	Goat	1980	U.S.	[6]
TgDogCo17	1	Dog	2006	Columbia	[39]
TgCkCr1	1	Chicken	2005	Costa Rica	[40]
ME49	2	Sheep	1965	U.S.	[6]
Pru	2	Human	1964	France	[41]
SOU	2	Human	1985	U.S.	[7]
B73	2	Bear	1994	U.S.	[7]
VEG	3	Human	1988	U.S.	[7]
G662M	3	Dove	1992	Panama	[7]
TgShUs28	3	Sheep	2008	U.S.	[42]
TgCkGy2	3	Chicken	2007	Guyana	[43]
ROD	3	Human	1993	U.S.	[7]
M7741	3	Sheep	1958	U.S.	[7]
MAS	4	Human	1991	U.S.	[41]
TgCatBr1	4	Cat	2006	Brazil	[44]
TgCatBr18	4	Cat	2006	Brazil	[44]
TgCatBr34	4	Cat	2006	Brazil	[44]
RUB	5	Human	1992	French Guiana	[45]
GUY-KOE	5	Human	2002	French Guiana	[46]
FOU	6	Human	1992	France	[47]
TgCatBr9	6	Cat	2006	Brazil	[44]
TgCatBr26	6	Cat	2006	Brazil	[44]
TgCatBr72	6	Cat	2003	Brazil	[11]
CAST	7	Human	1998	U.S.	[7]
TgCkBr141	7	Chicken	2006	Brazil	[48]
TgCatBr5	8	Cat	2006	Brazil	[49]
TgCatBr25	8	Cat	2006	Brazil	[44]
p89	9	Pig	1991	U.S.	[7]
TgCatBr15	9	Cat	2006	Brazil	[44]
VAND	10	Human	1997	French Guiana	[50]
GUY-DOS	10	Human	1997	French Guiana	[46]
TgCgCa1	11	Puma	1996	Canada	[51]
GUY-2004-JAG1	11	Jaguar	2004	French Guiana	[52]
ARI	12	Human	1992	U.S.	[7]
RAY	12	Human	1993	U.S.	[7]
B41	12	Bear	1994	U.S.	[7]
TgCtPRC2	13	Cat	2007	China	[53]
GAB2-2007-GAL-DOM2	14	Chicken	2007	Gabon	[54]
GAB3-2007-GAL-DOM9	14	Chicken	2007	Gabon	[54]
TgCtCo5	15	Cat	2006	Columbia	[55]
TgRsCr1	15	Toucan	2005	Costa Rica	[56]
CASTELLS	16	Sheep	1993	Uruguay	[7]
TgH21016	16	Human	2007	France	[13]
