# Supplementary material for: Molecular and biological analysis revealed genetic diversity and high virulence strain of Toxoplasma gondii in Japan
Source: PLoS One. 2020 Feb 3;15(2):e0227749. doi: 10.1371/journal.pone.0227749 (PMC6996823; doi:10.1371/journal.pone.0227749)
Supplement: S3 Table — All sequences of loci marked with asterisks (*) are not reposited in NCBI. We got the sequences from alignment of TGME49_211630 or TGME49_312480 with that of the other strains using an alignment tool in Isolate Alignments in this Gene Region section of ToxoDB (http://toxodb.org/toxo/). Abbreviations are shown as dense granule protein 6; GRA6, dense granule protein 7; GRA7, surface antigen gene 1; SAG1, hypothetical protein intron 2; HP2, uracil phosphoribosyl transferase intron 1; UPRT1 and uracil phosphoribosyl transferase intron 7; UPRT7. (XLSX) [file pone.0227749.s003.xlsx]

## Sheet: S3 Table
Isolates	GRA6	GRA7	SAG1	HP2	UPRT1	UPRT7
GT1	JX044183	JX045574	JX045361	JQ679631	JQ679816	JQ679975
TgDogCo17	＊	＊	＊	JQ679637	JQ679811	JQ679980
TgCkCr1	＊	＊	＊	JQ679632	JQ679855	JQ679964
ME49	AF239285	JX045583	JX045362	＊	＊	＊
Pru	JX044216	DQ459445	GQ253074	JQ679633	JQ679784	JQ679928
SOU	＊	＊	＊	JQ679653	JQ679788	JQ679933
B73	JX044215	JX045622	JX045365	JQ679630	JQ679772	JQ679905
VEG	JX044209	JX045618	JX045384	JQ679640	JQ679774	JQ679906
G662M	＊	＊	＊	＊	＊	＊
TgShUs28	＊	＊	＊	JQ679644	JQ679851	JQ679973
TgCkGy2	＊	＊	＊	JQ679688	JQ679804	JQ679915
ROD	JX044211	JX045619	JX045405	JQ679654	JQ679783	JQ679929
M7741	AF239287	JX045623	JX045366	JQ679656	JQ679785	JQ679927
MAS	AF239289	DQ459456	JX045390	JQ679757	AY143146	AY143153
TgCatBr1	JX044196	JX045632	JX045355	JQ679651	JQ679818	JQ679939
TgCatBr18	JX044224	JX045631	JX045406	JQ679737	JQ679821	JQ679943
TgCatBr34	JX044186	JX045635	JX045421	JQ679739	＊	JQ680014
RUB	AF239290	DQ459450	JX045356	JQ679732	JQ679869	JQ680027
GUY-KOE	＊	＊	＊	＊	＊	JQ680012
FOU	AF239288	JX045576	JX045357	JQ679727	JQ679842	JQ679971
TgCatBr9	JX044204	JX045628	JX045401	JQ679649	JQ679845	JQ679954
TgCatBr26	JX044206	JX045634	JX045413	JQ679721	JQ679846	JQ679961
TgCatBr72	＊	＊	＊	JQ679708	JQ679850	JQ679955
CAST	JX044178	JX045613	JX045358	JQ679726	AY143143	AY143149
TgCkBr141	＊	＊	＊	JQ679701	JQ679770	JQ679896
TgCatBr5	JX044228	JX045636	JX045416	JQ679650	JQ679819	JQ679941
TgCatBr25	JX044223	JX045637	JX045411	JQ679738	JQ679822	JQ679945
p89	JX044190	EU157178	JX045409	JQ679638	JQ679874	JQ679982
TgCatBr15	JX044187	JX045581	JX045417	JQ679647	JQ679871	JQ680031
VAND	JX044199	JX045600	JX045393	JQ679641	JQ679768	JQ680006
GUY-DOS	＊	＊	＊	＊	＊	JQ679999
TgCgCa1	JX044238	JX045596	JX045397	JQ679728	JQ679809	JQ679935
GUY-2004-JAG1	＊	＊	＊	＊	＊	＊
ARI	JX044231	JX045611	JX045387	JQ679627	JQ679773	JQ679908
RAY	JX044242	JX045590	JX045379	JQ679636	JQ679781	JQ679931
B41	JX044219	JX045592	JX045382	JQ679628	JQ679771	JQ679907
TgCtPRC2	＊	＊	＊	＊	＊	＊
GAB2-2007-GAL-DOM2	＊	＊	＊	＊	＊	＊
GAB3-2007-GAL-DOM9	＊	＊	＊	＊	＊	＊
TgCtCo5	＊	＊	＊	JQ679707	JQ679888	JQ680009
TgRsCr1	＊	＊	＊	JQ679706	JQ679863	JQ679998
CASTELLS	JX044193	JX045614	JX045391	JQ679735	JQ679758	JQ679974
TgH21016	＊	＊	＊	JQ679724	JQ679760	JQ679963
